# Supplementary material for: Active-Learning-Guided Acoustic Metamaterial Resonators for Low-Frequency Noise Suppression and Piezoelectric Energy Harvesting
Source: Micromachines (Basel). 2026 May 31;17(6):685. doi: 10.3390/mi17060685 (PMC13302984; doi:10.3390/mi17060685)
Supplement: Supplementary file 1 [file micromachines-17-00685-s001.zip]

Archive with 1 entries (1 files):
- micromachines-4314817-supplementary.pdf
